# Supplementary material for: Extracorporeal membrane oxygenation for paediatric refractory hypoxic respiratory failure caused by adenovirus in Shanghai: a case series
Source: BMC Pediatr. 2022 Mar 16;22:138. doi: 10.1186/s12887-022-03197-2 (PMC8923964; doi:10.1186/s12887-022-03197-2)
Supplement: Supplementary file 1 — Additional file 1. [file 12887_2022_3197_MOESM1_ESM.xlsx]

## Sheet: Raw data of Adv-ECMO patients
NO	gender	age(M)	hight (cm)	weight (kg)	PRISMⅢ	HR (rpm)	EF (%)	CI	PICU days	LOA (days)	CRRT	ECMO interval	ECMO mode	ECMO	MV	outcome	sCr	BUN	LA	MAP	ALT	TBIL	WBC	NE	Hb	PLT	CRP	PCT	NK%	CD19%	CD4%	CD8%	IL-6, ng/L	steriod	Neuromuscular blockers	PPV	VIS	IVIG	PEEP D0	PIP D0	Vt D0	Cdyn D0	Pmean D0	PaO2 D0	PaCO2 D0	SaO2 D0	PEEP D1	PIP D1	Vt D1
1	1	21	85	11	14	180	70	3.1	31	48	0	121	VA	237	498	survive	13	4.3	1.6	65	42	29.79	13.64	11.73	85	349	27	0.25	4.07	39.4	29.64	23.6	16.66	1	1	1	20	1	10	32	10	0.34	21	59	55	92	6	18	7.8
2	1	100	130	26.5	9	144	63	4.7	17	28	1	218	VV-VA	173	392	die	20	6	2.4	65	90	52.67	12.31	75.6	88	76	66	3.37	0.22	24.99	29.17	44.16	0.1	1	1	1	100	1	6	30	5.3	0.25	16	69	39	95	7	23	7
3	0	7.5	66	7.5	15	175	68	3.6	21	35	0	126	VA	122	348	survive	15	3.5	4.6	77	22	12.68	6.48	3.5	123	404	5	0.12	1.83	64.56	15.58	0.273	0.1	1	1	1	20	1	8	32	7.6	0.34	20	72	70	91	3	21	8
4	1	9.5	66	10	12	174	68	3.1	50	50	1	37	VA	332	643	survive	26	2.5	1.7	70	83	20.06	2.88	1.12	92	138	19	4.37	14.01	51.55	18.83	9.37	40.91	1	1	1	0	1	10	26	6.7	0.31	18	49	110	67	6	22	7
5	1	11	74	6.5	15	166	62	3.6	63	67	1	246	VA	330	1512	survive	9	7.1	2.2	75	218	20.43	15.65	11.11	98	641	40	15.3	4.06	54.9	29.86	0.191	128.43	1	1	1	0	1	9	35	8	0.31	22	65	121	84	5	20	8
6	0	7.5	75	10	11	188	60	2.4	35	35	1	336	VA	505	832	die	57	18.9	1.9	88	57	171.6	2.98	59.43	84	289	76	3.01	8.37	57.15	17.64	14.75	0.1	1	1	1	135	1	13	30	9.2	0.54	20	48	58	80	5	20	8
7	0	19	80	12	17	186	61	2.5	15	15	1	97	VA-VV	244	346	die	59	6.9	2.4	42	216	45.16	2.66	61.1	92	162	11	2.75	5	42.1	32.48	18.96	0.1	1	1	1	50	1	16	36	8.5	0.37	25	32	78	47	6	25	8
8	0	9.5	75	10	13	178	63	4.4	23	23	1	82	VV-VA	451	571	die	21	3.1	2.4	49	108	43.61	3.53	54.1	84	250	6	0.12	1.67	54.38	22.52	16.05	0.1	1	1	1	150	1	10	35	9	0.37	21	74	38	90	3	21	8
9	1	13	75	9.5	13	150	67	3.1	58	88	1	94	VA	302	954	survive	38	4.3	2	52	14	14.04	17.07	91.9	87	235	49	2.81	3.57	60.76	23.88	8.88	0.1	1	1	1	120	1	8	28	7.8	0.3	18	80	41	89	3	25	7
10	1	16.5	78	10	12	171	68	3.2	28	76	0	147	VA	166	362	survive	28	7.48	0.8	42	39	5.6	2.6	54	83	216	36	4.14	4.59	47.129	24.38	18.68	0.1	1	1	0	80	1	8	27	7.5	0.32	17	33	90	50	8	26	8
11	1	42	107	23	2	172	66	3.2	26	33	1	33	VV	159	236	survive	32	2.6	1	67	39	16.58	6.73	72.5	107	242	16	0.13	4.1	36.76	28.57	23.63	0.1	1	1	1	17.5	1	6	28	8	0.39	14	63.75	26.25	89	6	22	5.6
12	0	23	94	14	9	166	61	3.8	27	48	1	155	VA	135	406	survive	28	1	2.3	59	28	3.7	4.7	70	99	181	5	0.14	4.55	29.32	39.94	25.68	0.1	1	1	1	37.5	1	6	26	9	0.47	14	54	65	87	6	24	6.7
13	0	39	102	14.5	4	156	69	8.7	39	55	1	44	VV	158	288	survive	26	2.9	0.4	58	6	3.35	4.83	79.1	82	146	38	0.21	27.78	19.39	15.01	27.57	0.1	1	1	1	30	1	12	22	9.6	0.41	17	63	52.25	96	6	17	6.2
14	0	79	115	20	7	156	65	3.6	208	209	1	186	VA	219	412	survive	52	5.7	3.2	65	35	28.44	6.34	76.1	131	186	113	9.37	0.35	15.16	55.28	30.31	5912	1	1	1	180	1	10	32	9.5	0.36	19	58	77	87	10	24	5.1
15	0	26	90	12	7	176	70	4.6	17	30	0	33	VV	92	184	survive	30	5.9	0.6	62	16	7.76	2.61	75.1	98	165	8	5.58	8.2	38.84	32.56	17.21	3.71	1	1	1	15	1	8	28	7	0.42	18	63	45	88	8	28	130
16	1	7	65	6.8	8	122	61	3.7	13	18	1	26	VA	170	277	survive	14	3	0.8	89	24	10.66	9.15	54.9	112	323	9	0.18	2.37	45.02	29.06	19.38	0.1	1	1	1	0	1	6	31	8	0.34	18	60	59	93	4	20	4.56
17	1	52	101	14.5	22	160	64	4.2	15	24	1	62	VA	122	159	survive	39	1.2	0.4	64	24	6.4	21.18	85.1	88	99	116	0.12	3.94	0.08	35.9	55.71	0.1	1	1	1	60	1	15	35	6.9	0.32	25	63	102	72	10	29	6.82
18	0	19	74	11	16	175	62	3.7	33	33	0	120	VV	240	360	die	36	8.8	0.5	55	24	2.5	9.2	90	73	160	21	27	14.2	31.3	29.7	22.2	48	1	1	0	30	1	10	30	6.2	0.34	16	78	55	95	10	22	5.1
[truncated: 24 more columns]
